# Supplementary material for: Optimization of the Management of Category III Thyroid Nodules Using Repeat FNA and TIRADS
Source: Cancers (Basel). 2022 Sep 16;14(18):4489. doi: 10.3390/cancers14184489 (PMC9496843; doi:10.3390/cancers14184489)
Supplement: Supplementary file 1 [file cancers-14-04489-s001.zip]

Archive with 1 entries (1 files):
- cancers-1899551-supplementary.pdf
